# Supplementary material for: Prothrombotic Genetic Mutations Are Associated with Sub-Clinical Placental Vascular Lesions: A Histopathological and Morphometric Study
Source: Curr Issues Mol Biol. 2025 Aug 4;47(8):612. doi: 10.3390/cimb47080612 (PMC12384614; doi:10.3390/cimb47080612)
Supplement: Supplementary file 1 [file cimb-47-00612-s001.zip]

Archive with 1 entries (1 files):
- cimb-3764824-supplementary.pdf
